# Supplementary material for: Ansamitocin P3-Loaded Gold-NanoCage Conjugated with Immune Checkpoint Inhibitor to Enhance Photo-Chemo-Thermal Maturation of Dendritic Cells for Hepatocellular Carcinoma
Source: Polymers (Basel). 2021 Aug 15;13(16):2726. doi: 10.3390/polym13162726 (PMC8398096; doi:10.3390/polym13162726)
Supplement: Supplementary file 1 [file polymers-13-02726-s001.zip]

Archive with 1 entries (1 files):
- polymers-1309683-supplementary.pdf
